# Supplementary material for: The legacy of traditional rice cultivation by descendants of Indian contract laborers in Suriname
Source: J Ethnobiol Ethnomed. 2021 Oct 18;17:60. doi: 10.1186/s13002-021-00485-6 (PMC8524977; doi:10.1186/s13002-021-00485-6)
Supplement: Supplementary file 4 — Additional file 4. Vernacular rice terms mentioned during interviewsVernacular rice terms mentioned during interviews. [file 13002_2021_485_MOESM4_ESM.xlsx]

## Sheet: Sheet1
The legacy of traditional rice cultivation by descendants of Indian contract laborers in Suriname
Supplementary Table 4.Vernacular rice terms mentioned during interviews
Term	Language	English translation
Alési / aleisi (Sranantongo)	Sranantongo	Rice
Ani ani	Javanese	Traditional Javanese harvesting tool
Aria Dewaker	Sarnami	Movement within Hindu Religion
Astingai	Sarnami	Oxen / cow
Bakhaar, Bakhat	Sarnami	Wooden shed to store rice
Barba	Sranantongo	Awn (beard)
Bhaat	Sarnami	Cooked rice
Bhatwaan	Hindi	Procession of the grooms family to the future bride's parental home
Bibiet	Sarnami	Rice seedling for planting
Blaka	Sranantongo	Black
Bokmala	Sarnami	Type of rice weed
Buluh	Javanese	Broom
Cha bakhat	Sarnami	Traditional wooden treshing table for rice
Dhan	Sarnami	Uncooked dehusked rice
Dhan bohoeke / bowe	Sarnami	Planting rice
Dhan katnie	Sarnami	Harvesting rice
Dhan ke bakhaar	Sarnami	Wooden shed to store rice
Dhan niraawe / mirauwè	Sarnami	Weeding padi
Dhan pakhèl	Sarnami	Threshing ripe rice
Dhan piete	Sarnami	Hitting the rice panicles to make the grains fall off, threshing
Dhoti	Hindi	White sheet wrapped around the legs as pants, worn by pandits today
Djoesa	Sarnami	Type of rice weed
Djoewatta	Sarnami	Wooden yoke around the neck of the work oxen
Doelaha, Dulha	Sarnami	Groom
Doelahin, Dulhin	Sarnami	Bride
Dogla	Sranantongo	Bastard (offspring of crossbreeding different rice varieties)
Doksa	Sranantongo	Male duck
Doksi	Sranantongo	Female duck
Fak, Forkoe	Sranantongo	Fork
Fisfak	Sarnami	Hayfork with three teeth, looks like a ‘trisjoel’
Ghanie, Gaudi	Sarnami	Seed bug (rice pest), excretes a foul smelling liquid
Ghee	Hindi	Clarified butter made from the milk of a buffalo or cow
Ghoon	Hindi	‘Padi lice’, black weevil infesting rice stock
Ghoon ghoona	Sarnami	Rattlesnake
Har	Sarnami	wooden plow
Haswa	Hindi	Sickle-shaped serrated grass blade
Hawan	Sarnami	Religious ceremony
Hinga	Sarnami	Plank on which the farmer stands to level soil when plowing
Ikta	Sarnami	Unity, community farm work
Jahar mohra	Hindi	Black stone that is used as a snakebite remedy; jahar’ means venom, ‘mohra’ means sticking
Karhaija	Sarnami	Stir-frying pan
Katlish	Sarnami + English	Cutlass, machete
Ketan / Ketang	Javanese	Sticky rice
Khati kjat	Sarnami	Wooden cart to transport padi to the mill (by oxen)
Khuti	Hindi	Digging stick to make holes in the soil
Koelie	Sranantongo	Derogative term for people of East Indian descend
Koti	Sranantongo	Herbal mixture used to protect against snakes and evil
Laawa bhoedjaawe	Sarnami	Puffed rice, puffing
Lalya (Lalkwa, Laal)	Sarnami	Red
Lebi	Aucan	Red
Lota	Sarnami	Small bowl made of brass or copper for ritual use
Maaro	Sarnami	Hindu wedding tent
Merah	Hindi	Red
Merie, Miri	Sranantongo	Rice mill
Mita bhaat	Sarnami	Sweet rice porridge
Moertjaai pakdi	Sarnami	Yellow 'rusty' feet, fungal infection caused by walking barefoot in rice swamps
Moesar	Sarnami	Pestle, used in combination with ‘okharie’ (mortar)
Murkarehe	Sarnami	Communal workforce
Natta	Sarnami	Small
Oerdie	Sarnami	Black eyed peas (Vigna unguiculata subsp. unguiculata)
Ohm	Hindi	Symbolic posture of the hand, deity gesture
Okharie	Sarnami	Mortar, used with ‘moesar’ (pestle)
Padi	Sranantongo	Husked rice
Padke doen	Sarnami + Dutch	Lodging
Pagya	Sarnami	Days shortly before the large raining season (in March)
Paja	Sarnami	Empty grain, husk without rice grain inside
Pandiet	Hindi	Hindu priest
Patarka, Pataar	Sarnami	Slender, thin
Pattas	Sranantongo	Shoes (sneakers)
Perceel	Dutch	Plot of land owned by farmer
Persawt, Prasada	Sarnami	Blessed food made before and during rituals
Piethè doen	Sarnami + Dutch	Hitting the rice panicles to make the grains fall off, threshing
Printa sibi	Sranantongo	Broom made of the midribs of coconut leaf
Rekha	Sarnami	Stick on the soil attached to yoke (plow)
Rotie	Sarnami	Indian flatbread
Samberi	Sarnami	Plain denim-like fabric
Samhatan	Javanese	Unity, community farm work
Sanatana Dharma	Hindi	Movement within Hindu Religion
Sawah	Javanese	Wetland ricefield
Sawbel	Sarnami + English	Shovel, used to make dams
Soep, soepela	Sarnami	Winnowing fan, woven from bamboo
Spuku tori	Sranantongo	Spooky story
Swampu	Sranantongo	Swamp
Taanga	Sarnami	Axe
Talsa	Sarnami	Earthenware bowl used during rituals
Tapoloen	Sranantongo + English	Sheet, canvas tarpaulin
Tapu	Sranantongo	Amulet, magical medicine to protect against evil
Thelwan	Sarnami	Plate to be decorated with cow dung and padi during a wedding ceremony
Tjiepar, tjiepren	Sarnami	Plowing
Tjoelha	Sarnami	Ritual wood fire
Trisjoel, Tiersoel	Sarnami	Traditional trident in Hinduism (Trishula, Hindi)
Weti	Sranantongo	White
